# Supplementary material for: Genome assembly of 3 Amazonian Morpho butterfly species reveals Z-chromosome rearrangements between closely related species living in sympatry
Source: Gigascience. 2023 May 22;12:giad033. doi: 10.1093/gigascience/giad033 (PMC10202424; doi:10.1093/gigascience/giad033)
Supplement: giad033_Supplemental_Files [file giad033_supplemental_files.zip]

Archive with 10 entries (10 files):
- Supp_Figure_1.png
- Supp_Figure_2.png
- Supp_Figure_3.JPG
- Supp_Figure_4.pdf
- Supp_Figure_5.png
- Supp_Figure_6.png
- Supp_Figure_7.pdf
- Supp_Figure_8.pdf
- Supp_Figure_9.pdf
- Supp_mat_main.tex
