# Supplementary material for: Genome assembly of 3 Amazonian Morpho butterfly species reveals Z-chromosome rearrangements between closely related species living in sympatry
Source: Gigascience. 2023 May 22;12:giad033. doi: 10.1093/gigascience/giad033 (PMC10202424; doi:10.1093/gigascience/giad033)
Supplement: giad033_Supplemental_Files [file giad033_supplemental_files.zip › Supp_mat_main.tex]

\documentclass[a4paper]{article}
\usepackage{verbatim}
\usepackage[pages=all, color=black, position={current page.south}, placement=bottom, scale=1, opacity=1, vshift=5mm]{background}


\usepackage[margin=1in]{geometry} % full-width

% AMS Packages
\usepackage{amsmath}
\usepackage{amsthm}
\usepackage{amssymb}

% Unicode
\usepackage[utf8]{inputenc}
\usepackage{hyperref}
\hypersetup{
	unicode,
%	colorlinks,
%	breaklinks,
%	urlcolor=cyan, 
%	linkcolor=blue, 
	pdfauthor={Author One, Author Two, Author Three},
	pdftitle={A simple article template},
	pdfsubject={A simple article template},
	pdfkeywords={article, template, simple},
	pdfproducer={LaTeX},
	pdfcreator={pdflatex}
}

% Vietnamese
%\usepackage{vntex}

% Natbib
\usepackage[sort&compress,numbers,square]{natbib}
\bibliographystyle{mplainnat}


\usepackage{graphicx, color}
\graphicspath{{fig/}}

%\usepackage[linesnumbered,ruled,vlined,commentsnumbered]{algorithm2e} % use algorithm2e for typesetting algorithms
\usepackage{algorithm, algpseudocode} % use algorithm and algorithmicx for typesetting algorithms
\usepackage{mathrsfs} % for \mathscr command

\usepackage{lipsum}

% Author info
\title{Supplementary material}


\begin{document}
	\maketitle


\begin{table}[]
\caption{Genome statistics for the assemblies of three $Morpho$ species before the use of Purge\_dups and using  different assemblers. Statistics were obtained with BBMap.\\ \label{tab1}}%

\begin{tabular}{llll}\hline
                    & $M.$ $helenor$   & $M.$ $achilles$       & $M.$ $deidamia$      \\ \cline{2-4} 
                    &              &              &            \\
Before   purge\_dups &              &              &            \\ \cline{1-1}
                    &              &              &            \\
Hifiasm             &              &              &            \\
                    &              &              &            \\
Total scaffolds     & 207          & 56           & 58         \\
Genome size         & 547.058 Mb   & 490.219  Mb & 489.914 Mb \\
N50                 & 14 Mb        & 13   Mb      & 13 Mb      \\
                    &              &              &            \\
IPA                 &              &              &            \\
                    &              &              &            \\
Total scaffolds     & 241          & 142          & 121        \\
Genome size         & 922.833 Mb   & 954.108 Mb   & 900.010 Mb \\
N50                 & 43 Mb        & 30 Mb        & 25 Mb      \\
                    &              &              &            \\
Flye                &              &              &            \\
                    &              &              &            \\
Total scaffolds     & 334          & 305          & 656        \\
Genome size         & 921.488 Mb   & 954.510 Mb   & 959.961 Mb \\
N50                 & 51 Mb        & 44 Mb        & 70 Mb      \\
                    &              &              &            \\ \hline
\end{tabular}
\end{table}

 
	\begin{figure}[ht]
		\centering
		\includegraphics[width=0.9\textwidth]{TrioOfSequencedSpecimens.png}
		\caption{Pictures of dorsal and ventral sides of the wings of the sequenced specimens of \textit{M. helenor}, \textit{M.achilles} and \textit{M.deidamia} sampled in French Guiana}
		\label{fig:SequencedSpecimens}
	\end{figure}

	\begin{figure}[ht]
		\centering
		\includegraphics[width=0.9\textwidth]{fig/caryotypes-colours-scaleBars.png}
		\caption{Pictures of caryotypes obtained from specimens of \textit{M. helenor}, \textit{M.achilles} and \textit{M.deidamia} sampled in French Guiana, note that the chromosome number differ between \textit{M. deidamia} and the other two species.}
		\label{fig:caryotypes}
	\end{figure}

	\begin{figure}[ht]
		\centering
		\includegraphics[width=0.9\textwidth]{fig/TriploidAChilles.JPG}
		\caption{Picture of the putative triploid caryotype obtained from a specimens of\textit{M.achilles}. There was the same number ($n=28$) of elements as in the other \textit{M. achilles} individuals at the pachynema stage. However, these elements were thicker than bivalents and a more careful analysis showed the recurrent asynapsis of one of the 3 chromosomes (see arrows).}
		\label{fig:caryotypes}
	\end{figure}
 

\begin{figure}
\centering
\includegraphics[scale=0.65]{fig/Busco_supp.pdf}
\caption{BUSCO assessment of the genome assembly completeness of $Morpho$ species assembled using IPA, Flye and Hifiasm. Results correspond to the BUSCO score before (top) and after (bottom) the use of purge\_dups}
\label{fig:test}
\end{figure}

\begin{figure}
\centering
\includegraphics[scale=0.15]{fig/busco_figure_proteins.png}
\caption{BUSCO analysis of gene annotation of $Morpho$ species. BUSCO was run in "protein" mode on the annotated gene set produced by MAKER}
\label{fig:prot}
\end{figure}

\begin{figure}[h]
\centering
\includegraphics[scale=0.35]{fig/Transposable_elements_supp.png}
\caption{Proportion of each class of transposable elements (TEs) in the assembled genomes of the three $Morpho$ species}
\end{figure}
 
 	\begin{figure}[ht]
\centering
\includegraphics[scale=0.50]{fig/D_genies_vertical.pdf}
\caption{D-GENIES dot-plots comparing the genome assemblies of three $Morpho$ species against the assembly of the species $Maniola$ $jurtina$. Chromosomes of $M.$ $jurtina$ are in the X-axis while the Y-axis shows the scaffolds of (upper) $M.$ $helenor$ (middle),$M$. $achilles$ and (bottom) $M$. $deidamia$. The alignment between the Z chromosome of $M.$ $jurtina$ and $Morpho$ corresponds to the square in the upper right corner. Here we show only the plot between \textit{Morpho} and \textit{M. jurtina}, comparison with four other species of Nymphalidae are available upon request\label{fig:Dgenies}}
\end{figure}

 	\begin{figure}[ht]
\centering
\includegraphics[scale=0.50]{fig/D_genies_Morpho_vs_Morpho.pdf}
\caption{D-GENIES dot-plots comparing  the genome assemblies of pairs of \textit{Morpho} genomes. The red arrows indicate the inversions (in the scaffolds corresponding to the Z chromosome). \label{fig:Dgenies}}
\end{figure}

 	\begin{figure}[ht]
\centering
\includegraphics[scale=0.50]{fig/Phylogenetic_tree_OR.pdf}
\caption{Phylogenetic tree by maximum likelihood of ORs built from amino-acid sequences of \textit{M. helenor} "MhelOR" (red), \textit{M. achilles} "MachOR" (green), \textit{M. deidamia} "MdeiOR" (blue) and \textit{S. littoralis} "SlitOR". The latest were colored following their chemical class (magenta: aromatics; cyan: terpenes; orange: aliphatics; black: unclassified) as defined in  [34]. \label{fig:insectOR}}
\end{figure}

\bibliography{paper-refs}
  
	\begin{comment}\subsection{Preliminaries}
	\label{sec:pre}
	
	\lipsum[3]
	
	\subsection{Previous Results}
	\label{sec:prev-results}
	
	Null graphs are discussed in \cite{HararyR74}
	The concept of ``internally stable set'' was used in \cite{Berge57, Berge58}.
	
	\begin{theorem}
		\label{thrm:1}
		\lipsum[4]
	\end{theorem}
	\begin{proof}
		content...
	\end{proof}

	\begin{corollary}
	\label{cor:1}
	
	\lipsum[5]
	\end{corollary}

	Unordered List (taken from Overleaf)
	\begin{itemize}
		\item The individual entries are indicated with a black dot, a so-called bullet.
		\item The text in the entries may be of any length.
	\end{itemize}

	Ordered List (taken from Overleaf)
	\begin{enumerate}
		\item The labels consists of sequential numbers.
		\item The numbers starts at 1 with every call to the enumerate environment.
	\end{enumerate}

	\begin{table}[ht]
		\centering
		\begin{tabular}{|c|c|}
			\hline
			\textbf{Odd} & \textbf{Even} \\
			\hline\hline
			One & Two \\
			\hline
			Three & Four \\
			\hline
		\end{tabular}
		\caption{This is a table}
		\label{tbl:1}
	\end{table}

	Table~\ref*{tbl:1} is an example of a table.
	
	\section{More Examples}
	\label{sec:examples}
	
	Now we include a figure.
	(See Figure~\ref{fig:example}.)

	
	\paragraph{Acknowledgements} \lipsum[6]
	
%	\newpage
	\bibliography{refs}
	
	\appendix
	
	\section{Omitted Proof in Section~\ref{sec:examples}}
	\label{app:1}
	
	\lipsum[7]
\end{comment}
\end{document}
